# Supplementary material for: Age-dependent molecular variations in osteosarcoma: implications for precision oncology across pediatric, adolescent, and adult patients
Source: Front Oncol. 2024 May 22;14:1382276. doi: 10.3389/fonc.2024.1382276 (PMC11150704; doi:10.3389/fonc.2024.1382276)
Supplement: Supplementary file 1 [file Table_1.xlsx]

## Sheet: Table S1 signature_pvalue
	.y.	group1	group2	p	p.adj	p.format	p.signif	method	signature
1	value	I	II	0.15989	0.48	0.16	ns	Wilcoxon	UV
2	value	I	III	0.239302	0.48	0.24	ns	Wilcoxon	UV
3	value	II	III	0.58679	0.59	0.59	ns	Wilcoxon	UV
4	value	I	II	0.42764	0.43	0.428	ns	Wilcoxon	unknown
5	value	I	III	0.0102246	0.031	0.01	*	Wilcoxon	unknown
6	value	II	III	0.0133943	0.031	0.013	*	Wilcoxon	unknown
7	value	I	II	0.517302	1	0.52	ns	Wilcoxon	Tobacco
8	value	I	III	1	1	1	ns	Wilcoxon	Tobacco
9	value	II	III	0.683704	1	0.68	ns	Wilcoxon	Tobacco
10	value	I	II	0.851997	1	0.85	ns	Wilcoxon	TMZ
11	value	I	III	0.924793	1	0.92	ns	Wilcoxon	TMZ
12	value	II	III	0.980165	1	0.98	ns	Wilcoxon	TMZ
13	value	I	II	0.378794	1	0.38	ns	Wilcoxon	Smoking
14	value	I	III	0.842165	1	0.84	ns	Wilcoxon	Smoking
15	value	II	III	0.697504	1	0.7	ns	Wilcoxon	Smoking
16	value	I	II	0.218105	0.65	0.22	ns	Wilcoxon	POLE
17	value	I	III	0.582902	1	0.58	ns	Wilcoxon	POLE
18	value	II	III	0.741347	1	0.74	ns	Wilcoxon	POLE
19	value	I	II	0.0945823	0.19	0.095	ns	Wilcoxon	MMR
20	value	I	III	0.0544047	0.16	0.054	ns	Wilcoxon	MMR
21	value	II	III	0.462287	0.46	0.462	ns	Wilcoxon	MMR
22	value	I	II	0.444466	0.45	0.444	ns	Wilcoxon	IGHV
23	value	I	III	0.0629621	0.19	0.063	ns	Wilcoxon	IGHV
24	value	II	III	0.227154	0.45	0.227	ns	Wilcoxon	IGHV
25	value	I	II	0.878144	0.88	0.878	ns	Wilcoxon	BRCA1/2
26	value	I	III	0.0220204	0.065	0.022	*	Wilcoxon	BRCA1/2
27	value	II	III	0.0215345	0.065	0.022	*	Wilcoxon	BRCA1/2
28	value	I	II	0.595638	0.6	0.596	ns	Wilcoxon	Aristolochic_acid
29	value	I	III	0.0393585	0.12	0.039	*	Wilcoxon	Aristolochic_acid
30	value	II	III	0.110695	0.22	0.111	ns	Wilcoxon	Aristolochic_acid
31	value	I	II	1	1	1	ns	Wilcoxon	APOBEC
32	value	I	III	0.422076	1	0.42	ns	Wilcoxon	APOBEC
33	value	II	III	0.372052	1	0.37	ns	Wilcoxon	APOBEC
34	value	I	II	0.717872	1	0.72	ns	Wilcoxon	Age
35	value	I	III	0.853951	1	0.85	ns	Wilcoxon	Age
36	value	II	III	0.939731	1	0.94	ns	Wilcoxon	Age
