# Supplementary material for: Age-dependent molecular variations in osteosarcoma: implications for precision oncology across pediatric, adolescent, and adult patients
Source: Front Oncol. 2024 May 22;14:1382276. doi: 10.3389/fonc.2024.1382276 (PMC11150704; doi:10.3389/fonc.2024.1382276)
Supplement: Supplementary file 2 [file Table_2.xlsx]

## Sheet: Table S2
gene	nMUT	nWT	pvalue
TP53	26	48	0.0921501
FLCN	21	53	0.61246
GID4	21	53	0.345561
NCOR1	22	52	0.230803
VEGFA	19	55	0.0656948
CCND3	15	59	0.00286272
MAP2K4	12	62	0.280247
RB1	12	62	0.500411
TFEB	10	64	0.00158259
CCNE1	9	65	0.535295
ATRX	9	65	0.0547048
KIT	9	65	0.177524
PDGFRA	9	65	0.6202
ALOX12B	10	64	0.0299545
KDR	8	66	0.339142
MUC16	9	65	0.319152
AURKB	9	65	0.00517295
RAD21	9	65	0.0832787
CALR	7	67	0.566353
CDKN2A	7	67	0.826671
FUBP1	8	66	0.79332
IGF1R	7	67	0.17265
MCL1	7	67	0.0385374
MYC	8	66	0.0075474
PREX2	6	68	0.816014
SMARCA4	7	67	0.157469
TSPAN31	8	66	0.530789
XPO5	6	68	0.452635
